# Supplementary material for: Bis(di-2-pyridyl­amine-κ2 N 2,N 2’)platinum(II) dibromide monohydrate
Source: Acta Crystallogr Sect E Struct Rep Online. 2012 Mar 31;68(Pt 4):m518. doi: 10.1107/S1600536812013062 (PMC3343900; doi:10.1107/S1600536812013062)
Supplement: Supplementary file 1 [file e-68-0m518-sup1.cif]

##############################################################################
#                                                                            #
# This CIF contains the data in a paper accepted for publication in          #
# Acta Crystallographica Section E. It conforms to the requirements of       #
# Notes for Authors for Acta Crystallographica Section E, and has been       #
# peer reviewed under the auspices of the IUCr Commission on Journals.       #
#                                                                            #
# Full details of the Crystallographic Information File format               #
# are given in the paper "The Crystallographic Information File (CIF):       #
# a New Standard Archive File for Crystallography" by S. R. Hall, F. H.      #
# Allen and I. D. Brown [Acta Cryst. (1991), A47, 655-685].                  #
#                                                                            #
# The current version of the core CIF dictionary is obtainable from          #
# ftp://ftp.iucr.org/pub/cif_core.dic.                                       #
#                                                                            #
# Software is freely available for graphical display of the structure(s)     #
# in this CIF. For information consult the CIF software page                 #
# http://www.iucr.org/resources/cif/software.                                #
#                                                                            #
# This file may be used for bona fide research purposes within the           #
# scientific community so long as proper attribution is given to the journal # 
# article from which it was obtained.                                        #
#                                                                            #
##############################################################################
data_global
_audit_creation_method     SHELXL-97
_journal_date_recd_electronic     2012-03-19
_journal_date_accepted     2012-03-25
_journal_name_full     'Acta Crystallographica, Section E'
_journal_year     2012
_journal_volume     68
_journal_issue      4
_journal_page_first     m518
_journal_page_last     m518
_journal_paper_category     QM
_journal_paper_doi     10.1107/S1600536812013062
_journal_coeditor_code     BQ2347
_publ_contact_author_name     'Dr Kwang Ha'
_publ_contact_author_address
;
School of Applied Chemical Engineering
The Research Institute of Catalysis
Chonnam National University
Gwangju 500-757
Republic of Korea
;
_publ_contact_author_email     hakwang@chonnam.ac.kr
_publ_contact_author_fax     '82 62 530 1909'
_publ_contact_author_phone     '82 62 530 1901'
_publ_section_title
;
Bis(di-2-pyridylamine-\k^2^<i>N</i>^2^,<i>N</i>^2'^)platinum(II) dibromide
monohydrate
;
loop_
    _publ_author_name
    _publ_author_footnote
    _publ_author_address
    'Ha, Kwang' .
;
School of Applied Chemical Engineering,
The Research Institute of Catalysis,
Chonnam National University,
Gwangju 500-757,
Republic of Korea
;
_chemical_name_systematic
;
Bis(di-2-pyridylamine-\k^2^<i>N</i>^2^,<i>N</i>^2'^)platinum(II) dibromide
monohydrate
;
_chemical_name_common     ?
_chemical_formula_moiety     'C20 H18 N6 Pt, 2(Br), H2 O'
_chemical_formula_sum     'C20 H20 Br2 N6 O Pt'
_chemical_formula_structural     ?
_chemical_formula_analytical     ?
_chemical_formula_iupac     '[Pt (C10 H9 N3)2] Br2, H2 O'
_chemical_formula_weight     715.33
_chemical_melting_point     ?
_symmetry_cell_setting     triclinic
_symmetry_space_group_name_H-M     'P -1'
_symmetry_space_group_name_Hall     '-P 1'
loop_
    _symmetry_equiv_pos_as_xyz
    'x, y, z'
    '-x, -y, -z'
_cell_length_a     9.7870(9)
_cell_length_b     11.0590(10)
_cell_length_c     12.1151(12)
_cell_angle_alpha     109.448(2)
_cell_angle_beta     104.538(2)
_cell_angle_gamma     107.980(2)
_cell_volume     1080.70(18)
_cell_formula_units_Z     2
_cell_measurement_reflns_used     4253
_cell_measurement_theta_min     2.17
_cell_measurement_theta_max     26.02
_cell_measurement_temperature     200(2)
_exptl_crystal_description     'block'
_exptl_crystal_colour     'yellow'
_exptl_crystal_size_max     0.27
_exptl_crystal_size_mid     0.17
_exptl_crystal_size_min     0.12
_exptl_crystal_density_diffrn     2.198
_exptl_crystal_density_meas     ?
_exptl_crystal_density_method     'not measured'
_exptl_crystal_F_000     676
_exptl_absorpt_coefficient_mu     10.214
_exptl_absorpt_correction_type     multi-scan
_exptl_absorpt_process_details     '(SADABS; Bruker, 2000)'
_exptl_absorpt_correction_T_min     0.745282
_exptl_absorpt_correction_T_max     1.000000
_exptl_special_details
;
;
_diffrn_ambient_temperature     200(2)
_diffrn_radiation_type     MoK\a
_diffrn_radiation_wavelength     0.71073
_diffrn_radiation_source     'fine-focus sealed tube'
_diffrn_radiation_monochromator     graphite
_diffrn_measurement_device_type     'Bruker SMART 1000 CCD'
_diffrn_measurement_method     '\f and \w scans'
_diffrn_detector_area_resol_mean     ?
_diffrn_reflns_number     6721
_diffrn_reflns_av_R_equivalents     0.0237
_diffrn_reflns_av_sigmaI/netI     0.0468
_diffrn_reflns_theta_min     1.94
_diffrn_reflns_theta_max     26.02
_diffrn_reflns_theta_full     26.02
_diffrn_measured_fraction_theta_max     0.966
_diffrn_measured_fraction_theta_full     0.966
_diffrn_reflns_limit_h_min     -11
_diffrn_reflns_limit_h_max     12
_diffrn_reflns_limit_k_min     -13
_diffrn_reflns_limit_k_max     13
_diffrn_reflns_limit_l_min     -14
_diffrn_reflns_limit_l_max     11
_diffrn_standards_number     0
_diffrn_standards_interval_count     0
_diffrn_standards_interval_time     0
_diffrn_standards_decay_%     0
_refine_special_details
;
Refinement of <i>F</i>^2^ against ALL reflections. The weighted <i>R</i>-factor
<i>wR</i> and goodness of fit <i>S</i> are based on <i>F</i>^2^, conventional
<i>R</i>-factors <i>R</i> are based on <i>F</i>, with <i>F</i> set to zero for
negative <i>F</i>^2^. The threshold expression of <i>F</i>^2^ >
\s(<i>F</i>^2^) is used only for calculating <i>R</i>-factors(gt) <i>etc</i>.
and is not relevant to the choice of reflections for refinement.
<i>R</i>-factors based on <i>F</i>^2^ are statistically about twice as large
as those based on <i>F</i>, and <i>R</i>- factors based on ALL data will be
even larger.
;
_reflns_number_total     4109
_reflns_number_gt     3411
_reflns_threshold_expression     I>2sigma(I)
_refine_ls_structure_factor_coef     Fsqd
_refine_ls_matrix_type     full
_refine_ls_R_factor_all     0.0392
_refine_ls_R_factor_gt     0.0292
_refine_ls_wR_factor_gt     0.0616
_refine_ls_wR_factor_ref     0.0694
_refine_ls_goodness_of_fit_ref     1.053
_refine_ls_restrained_S_all     1.053
_refine_ls_number_reflns     4109
_refine_ls_number_parameters     274
_refine_ls_number_restraints     0
_refine_ls_hydrogen_treatment     constr
_refine_ls_weighting_scheme     calc
_refine_ls_weighting_details
         'calc w=1/[\s^2^(Fo^2^)+(0.0253P)^2^+0.3123P] where P=(Fo^2^+2Fc^2^)/3'
_atom_sites_solution_hydrogens     geom
_atom_sites_solution_primary     direct
_atom_sites_solution_secondary     difmap
_refine_ls_shift/su_max     0.000
_refine_ls_shift/su_mean     0.000
_refine_diff_density_max     1.426
_refine_diff_density_min     -1.208
_refine_ls_extinction_method     none
_refine_ls_extinction_coef     ?
loop_
    _atom_type_symbol
    _atom_type_description
    _atom_type_scat_dispersion_real
    _atom_type_scat_dispersion_imag
    _atom_type_scat_source
    'C' 'C' 0.0033 0.0016
                         'International Tables Vol C Tables 4.2.6.8 and 6.1.1.4'
    'H' 'H' 0.0000 0.0000
                         'International Tables Vol C Tables 4.2.6.8 and 6.1.1.4'
    'Br' 'Br' -0.2901 2.4595
                         'International Tables Vol C Tables 4.2.6.8 and 6.1.1.4'
    'N' 'N' 0.0061 0.0033
                         'International Tables Vol C Tables 4.2.6.8 and 6.1.1.4'
    'Pt' 'Pt' -1.7033 8.3905
                         'International Tables Vol C Tables 4.2.6.8 and 6.1.1.4'
    'O' 'O' 0.0106 0.0060
                         'International Tables Vol C Tables 4.2.6.8 and 6.1.1.4'
_computing_data_collection     'SMART (Bruker, 2000)'
_computing_cell_refinement     'SAINT (Bruker, 2000)'
_computing_data_reduction     'SAINT (Bruker, 2000)'
_computing_structure_solution     'SHELXS97 (Sheldrick, 2008)'
_computing_structure_refinement     'SHELXL97 (Sheldrick, 2008)'
_computing_molecular_graphics
                              'ORTEP-3 (Farrugia, 1997) and PLATON (Spek, 2009)'
_computing_publication_material     'SHELXL97 (Sheldrick, 2008)'
loop_
    _atom_site_type_symbol
    _atom_site_label
    _atom_site_fract_x
    _atom_site_fract_y
    _atom_site_fract_z
    _atom_site_U_iso_or_equiv
    _atom_site_adp_type
    _atom_site_calc_flag
    _atom_site_refinement_flags
    _atom_site_occupancy
    _atom_site_symmetry_multiplicity
    _atom_site_disorder_assembly
    _atom_site_disorder_group
    Pt Pt1 0.0000 0.5000 0.0000 0.02139(9) Uani d S 1 2 . .
    N N1 0.1711(5) 0.4350(5) 0.0277(4) 0.0240(11) Uani d . 1 1 . .
    N N2 0.3215(5) 0.6364(5) 0.2257(5) 0.0269(11) Uani d . 1 1 . .
    H H2N 0.4183 0.7004 0.2890 0.040 Uiso d R 1 1 . .
    N N3 0.0561(5) 0.5768(5) 0.1905(4) 0.0246(11) Uani d . 1 1 . .
    C C1 0.1575(7) 0.3112(6) -0.0598(6) 0.0298(14) Uani d . 1 1 . .
    H H1 0.0581 0.2463 -0.1264 0.036 Uiso calc R 1 1 . .
    C C2 0.2805(7) 0.2766(6) -0.0557(6) 0.0312(15) Uani d . 1 1 . .
    H H2 0.2676 0.1907 -0.1194 0.037 Uiso calc R 1 1 . .
    C C3 0.4250(8) 0.3699(7) 0.0437(6) 0.0344(15) Uani d . 1 1 . .
    H H3 0.5136 0.3506 0.0470 0.041 Uiso calc R 1 1 . .
    C C4 0.4381(7) 0.4897(6) 0.1368(6) 0.0291(14) Uani d . 1 1 . .
    H H4 0.5354 0.5527 0.2067 0.035 Uiso calc R 1 1 . .
    C C5 0.3093(7) 0.5189(6) 0.1287(5) 0.0243(13) Uani d . 1 1 . .
    C C6 0.2076(7) 0.6479(6) 0.2715(5) 0.0244(13) Uani d . 1 1 . .
    C C7 0.2502(7) 0.7317(6) 0.4000(6) 0.0298(14) Uani d . 1 1 . .
    H H7 0.3575 0.7840 0.4560 0.036 Uiso calc R 1 1 . .
    C C8 0.1366(8) 0.7384(7) 0.4452(6) 0.0372(16) Uani d . 1 1 . .
    H H8 0.1643 0.7999 0.5317 0.045 Uiso calc R 1 1 . .
    C C9 -0.0200(7) 0.6543(6) 0.3636(6) 0.0329(15) Uani d . 1 1 . .
    H H9 -0.1002 0.6529 0.3946 0.039 Uiso calc R 1 1 . .
    C C10 -0.0555(7) 0.5748(6) 0.2397(6) 0.0302(14) Uani d . 1 1 . .
    H H10 -0.1621 0.5150 0.1845 0.036 Uiso calc R 1 1 . .
    Pt Pt2 1.0000 0.0000 0.0000 0.01798(9) Uani d S 1 2 . .
    N N4 1.0831(5) 0.1819(4) 0.1611(4) 0.0220(11) Uani d . 1 1 . .
    N N5 0.8237(5) 0.1494(5) 0.1336(4) 0.0235(11) Uani d . 1 1 . .
    H H5N 0.7698 0.1868 0.1763 0.035 Uiso d R 1 1 . .
    N N6 0.8306(5) 0.0536(4) -0.0701(4) 0.0203(10) Uani d . 1 1 . .
    C C11 1.2399(7) 0.2590(6) 0.2295(5) 0.0245(13) Uani d . 1 1 . .
    H H11 1.3090 0.2334 0.1944 0.029 Uiso calc R 1 1 . .
    C C12 1.3011(7) 0.3710(6) 0.3461(5) 0.0267(14) Uani d . 1 1 . .
    H H12 1.4110 0.4235 0.3918 0.032 Uiso calc R 1 1 . .
    C C13 1.1976(7) 0.4073(6) 0.3976(6) 0.0295(14) Uani d . 1 1 . .
    H H13 1.2371 0.4832 0.4803 0.035 Uiso calc R 1 1 . .
    C C14 1.0396(7) 0.3330(5) 0.3281(5) 0.0247(13) Uani d . 1 1 . .
    H H14 0.9686 0.3570 0.3617 0.030 Uiso calc R 1 1 . .
    C C15 0.9845(6) 0.2211(5) 0.2068(5) 0.0203(12) Uani d . 1 1 . .
    C C16 0.7593(6) 0.1050(5) 0.0029(5) 0.0208(12) Uani d . 1 1 . .
    C C17 0.6218(7) 0.1153(6) -0.0491(6) 0.0260(13) Uani d . 1 1 . .
    H H17 0.5704 0.1472 0.0033 0.031 Uiso calc R 1 1 . .
    C C18 0.5612(7) 0.0790(6) -0.1767(6) 0.0288(14) Uani d . 1 1 . .
    H H18 0.4653 0.0821 -0.2139 0.035 Uiso calc R 1 1 . .
    C C19 0.6406(7) 0.0379(6) -0.2507(6) 0.0272(14) Uani d . 1 1 . .
    H H19 0.6047 0.0192 -0.3378 0.033 Uiso calc R 1 1 . .
    C C20 0.7725(7) 0.0247(5) -0.1956(5) 0.0243(13) Uani d . 1 1 . .
    H H20 0.8258 -0.0057 -0.2469 0.029 Uiso calc R 1 1 . .
    Br Br1 0.31515(7) 0.15218(7) 0.57090(7) 0.04448(19) Uani d . 1 1 . .
    Br Br2 0.63618(7) 0.30058(6) 0.27528(6) 0.02942(15) Uani d . 1 1 . .
    O O1 0.9598(6) 0.0001(6) 0.3324(5) 0.0680(17) Uani d . 1 1 . .
    H H1A 0.9056 -0.0343 0.3676 0.102 Uiso d R 1 1 . .
    H H1B 1.0433 0.0410 0.3975 0.102 Uiso d R 1 1 . .
loop_
    _atom_site_aniso_label
    _atom_site_aniso_U_11
    _atom_site_aniso_U_22
    _atom_site_aniso_U_33
    _atom_site_aniso_U_12
    _atom_site_aniso_U_13
    _atom_site_aniso_U_23
    Pt1 0.01682(16) 0.02405(17) 0.01970(17) 0.00604(13) 0.00550(13) 0.00954(14)
    N1 0.020(2) 0.023(2) 0.021(3) 0.005(2) 0.006(2) 0.007(2)
    N2 0.018(3) 0.024(2) 0.029(3) 0.003(2) 0.004(2) 0.010(2)
    N3 0.019(3) 0.027(3) 0.022(3) 0.006(2) 0.007(2) 0.009(2)
    C1 0.033(4) 0.027(3) 0.023(3) 0.008(3) 0.008(3) 0.010(3)
    C2 0.037(4) 0.029(3) 0.026(3) 0.015(3) 0.013(3) 0.009(3)
    C3 0.039(4) 0.041(4) 0.035(4) 0.025(3) 0.019(3) 0.020(3)
    C4 0.028(3) 0.037(3) 0.024(3) 0.016(3) 0.008(3) 0.015(3)
    C5 0.024(3) 0.024(3) 0.020(3) 0.008(2) 0.007(2) 0.008(3)
    C6 0.028(3) 0.020(3) 0.025(3) 0.011(2) 0.009(3) 0.011(3)
    C7 0.028(3) 0.025(3) 0.023(3) 0.002(3) 0.005(3) 0.008(3)
    C8 0.054(5) 0.036(4) 0.025(3) 0.022(3) 0.017(3) 0.014(3)
    C9 0.031(4) 0.043(4) 0.031(3) 0.016(3) 0.016(3) 0.021(3)
    C10 0.026(3) 0.036(3) 0.029(3) 0.013(3) 0.011(3) 0.015(3)
    Pt2 0.01701(16) 0.01930(16) 0.01565(16) 0.00789(12) 0.00733(12) 0.00487(13)
    N4 0.028(3) 0.014(2) 0.023(3) 0.009(2) 0.009(2) 0.006(2)
    N5 0.026(3) 0.031(3) 0.014(2) 0.018(2) 0.011(2) 0.003(2)
    N6 0.024(3) 0.015(2) 0.018(2) 0.0069(19) 0.009(2) 0.003(2)
    C11 0.028(3) 0.024(3) 0.026(3) 0.011(3) 0.016(3) 0.012(3)
    C12 0.020(3) 0.024(3) 0.021(3) 0.003(2) 0.003(3) 0.004(3)
    C13 0.036(4) 0.025(3) 0.019(3) 0.011(3) 0.009(3) 0.003(3)
    C14 0.035(3) 0.023(3) 0.023(3) 0.017(3) 0.015(3) 0.009(3)
    C15 0.022(3) 0.020(3) 0.020(3) 0.011(2) 0.009(2) 0.007(2)
    C16 0.021(3) 0.016(3) 0.019(3) 0.009(2) 0.006(2) 0.002(2)
    C17 0.031(3) 0.021(3) 0.027(3) 0.013(3) 0.015(3) 0.008(3)
    C18 0.026(3) 0.030(3) 0.026(3) 0.015(3) 0.005(3) 0.010(3)
    C19 0.032(3) 0.025(3) 0.024(3) 0.011(3) 0.008(3) 0.013(3)
    C20 0.030(3) 0.019(3) 0.021(3) 0.009(2) 0.012(3) 0.006(3)
    Br1 0.0234(3) 0.0497(4) 0.0373(4) 0.0048(3) 0.0039(3) 0.0099(3)
    Br2 0.0253(3) 0.0343(3) 0.0247(3) 0.0157(3) 0.0101(3) 0.0058(3)
    O1 0.051(4) 0.093(4) 0.036(3) 0.007(3) 0.009(3) 0.032(3)
_geom_special_details
;
All e.s.d.'s (except the e.s.d. in the dihedral angle between two l.s. planes)
are estimated using the full covariance matrix. The cell e.s.d.'s are taken
into account individually in the estimation of e.s.d.'s in distances, angles
and torsion angles; correlations between e.s.d.'s in cell parameters are only
used when they are defined by crystal symmetry. An approximate (isotropic)
treatment of cell e.s.d.'s is used for estimating e.s.d.'s involving l.s.
planes.
;
loop_
    _geom_bond_atom_site_label_1
    _geom_bond_atom_site_label_2
    _geom_bond_site_symmetry_2
    _geom_bond_distance
    _geom_bond_publ_flag
    Pt1 N1 2_565 2.013(5) ?
    Pt1 N1 . 2.013(5) y
    Pt1 N3 2_565 2.030(5) ?
    Pt1 N3 . 2.030(5) y
    N1 C5 . 1.351(7) ?
    N1 C1 . 1.366(7) ?
    N2 C5 . 1.379(7) ?
    N2 C6 . 1.384(7) ?
    N2 H2N . 0.9200 ?
    N3 C6 . 1.348(7) ?
    N3 C10 . 1.367(8) ?
    C1 C2 . 1.366(8) ?
    C1 H1 . 0.9500 ?
    C2 C3 . 1.389(8) ?
    C2 H2 . 0.9500 ?
    C3 C4 . 1.368(8) ?
    C3 H3 . 0.9500 ?
    C4 C5 . 1.384(8) ?
    C4 H4 . 0.9500 ?
    C6 C7 . 1.390(8) ?
    C7 C8 . 1.369(9) ?
    C7 H7 . 0.9500 ?
    C8 C9 . 1.392(9) ?
    C8 H8 . 0.9500 ?
    C9 C10 . 1.348(8) ?
    C9 H9 . 0.9500 ?
    C10 H10 . 0.9500 ?
    Pt2 N6 . 2.014(4) y
    Pt2 N6 2_755 2.014(4) ?
    Pt2 N4 2_755 2.024(4) ?
    Pt2 N4 . 2.024(4) y
    N4 C15 . 1.339(7) ?
    N4 C11 . 1.361(7) ?
    N5 C16 . 1.391(7) ?
    N5 C15 . 1.397(7) ?
    N5 H5N . 0.9200 ?
    N6 C16 . 1.346(7) ?
    N6 C20 . 1.367(7) ?
    C11 C12 . 1.356(7) ?
    C11 H11 . 0.9500 ?
    C12 C13 . 1.406(8) ?
    C12 H12 . 0.9500 ?
    C13 C14 . 1.370(8) ?
    C13 H13 . 0.9500 ?
    C14 C15 . 1.401(7) ?
    C14 H14 . 0.9500 ?
    C16 C17 . 1.392(7) ?
    C17 C18 . 1.372(8) ?
    C17 H17 . 0.9500 ?
    C18 C19 . 1.383(8) ?
    C18 H18 . 0.9500 ?
    C19 C20 . 1.371(8) ?
    C19 H19 . 0.9500 ?
    C20 H20 . 0.9500 ?
    O1 H1A . 0.8400 ?
    O1 H1B . 0.8400 ?
loop_
    _geom_angle_atom_site_label_1
    _geom_angle_atom_site_label_2
    _geom_angle_atom_site_label_3
    _geom_angle_site_symmetry_1
    _geom_angle_site_symmetry_3
    _geom_angle
    _geom_angle_publ_flag
    N1 Pt1 N1 2_565 . 180.0000(10)
                                 ?
    N1 Pt1 N3 2_565 2_565 87.10(19) ?
    N1 Pt1 N3 . 2_565 92.90(19) ?
    N1 Pt1 N3 2_565 . 92.90(19) ?
    N1 Pt1 N3 . . 87.10(19) y
    N3 Pt1 N3 2_565 . 180.00(11) ?
    C5 N1 C1 . . 117.5(5) ?
    C5 N1 Pt1 . . 120.7(4) ?
    C1 N1 Pt1 . . 121.6(4) ?
    C5 N2 C6 . . 127.0(5) ?
    C5 N2 H2N . . 119.1 ?
    C6 N2 H2N . . 109.0 ?
    C6 N3 C10 . . 118.5(5) ?
    C6 N3 Pt1 . . 119.5(4) ?
    C10 N3 Pt1 . . 121.4(4) ?
    C2 C1 N1 . . 122.9(5) ?
    C2 C1 H1 . . 118.5 ?
    N1 C1 H1 . . 118.5 ?
    C1 C2 C3 . . 118.5(6) ?
    C1 C2 H2 . . 120.7 ?
    C3 C2 H2 . . 120.7 ?
    C4 C3 C2 . . 119.3(6) ?
    C4 C3 H3 . . 120.4 ?
    C2 C3 H3 . . 120.4 ?
    C3 C4 C5 . . 119.8(6) ?
    C3 C4 H4 . . 120.1 ?
    C5 C4 H4 . . 120.1 ?
    N1 C5 N2 . . 118.9(5) ?
    N1 C5 C4 . . 121.6(5) ?
    N2 C5 C4 . . 119.5(5) ?
    N3 C6 N2 . . 119.4(5) ?
    N3 C6 C7 . . 120.7(6) ?
    N2 C6 C7 . . 119.9(5) ?
    C8 C7 C6 . . 119.5(6) ?
    C8 C7 H7 . . 120.3 ?
    C6 C7 H7 . . 120.3 ?
    C7 C8 C9 . . 119.5(6) ?
    C7 C8 H8 . . 120.2 ?
    C9 C8 H8 . . 120.2 ?
    C10 C9 C8 . . 118.7(6) ?
    C10 C9 H9 . . 120.7 ?
    C8 C9 H9 . . 120.7 ?
    C9 C10 N3 . . 122.5(6) ?
    C9 C10 H10 . . 118.7 ?
    N3 C10 H10 . . 118.7 ?
    N6 Pt2 N6 . 2_755 180.0(2) ?
    N6 Pt2 N4 . 2_755 93.35(17) ?
    N6 Pt2 N4 2_755 2_755 86.65(17) ?
    N6 Pt2 N4 . . 86.65(17) y
    N6 Pt2 N4 2_755 . 93.35(17) ?
    N4 Pt2 N4 2_755 . 180.0(3) ?
    C15 N4 C11 . . 119.4(5) ?
    C15 N4 Pt2 . . 120.3(4) ?
    C11 N4 Pt2 . . 120.2(4) ?
    C16 N5 C15 . . 123.2(5) ?
    C16 N5 H5N . . 113.7 ?
    C15 N5 H5N . . 111.0 ?
    C16 N6 C20 . . 117.8(5) ?
    C16 N6 Pt2 . . 120.3(4) ?
    C20 N6 Pt2 . . 121.6(4) ?
    C12 C11 N4 . . 122.4(5) ?
    C12 C11 H11 . . 118.8 ?
    N4 C11 H11 . . 118.8 ?
    C11 C12 C13 . . 118.3(5) ?
    C11 C12 H12 . . 120.9 ?
    C13 C12 H12 . . 120.9 ?
    C14 C13 C12 . . 119.8(5) ?
    C14 C13 H13 . . 120.1 ?
    C12 C13 H13 . . 120.1 ?
    C13 C14 C15 . . 118.9(5) ?
    C13 C14 H14 . . 120.5 ?
    C15 C14 H14 . . 120.5 ?
    N4 C15 N5 . . 120.0(5) ?
    N4 C15 C14 . . 121.0(5) ?
    N5 C15 C14 . . 118.9(5) ?
    N6 C16 N5 . . 119.7(5) ?
    N6 C16 C17 . . 121.6(5) ?
    N5 C16 C17 . . 118.7(5) ?
    C18 C17 C16 . . 119.5(6) ?
    C18 C17 H17 . . 120.3 ?
    C16 C17 H17 . . 120.3 ?
    C17 C18 C19 . . 119.5(5) ?
    C17 C18 H18 . . 120.2 ?
    C19 C18 H18 . . 120.2 ?
    C20 C19 C18 . . 118.5(6) ?
    C20 C19 H19 . . 120.8 ?
    C18 C19 H19 . . 120.8 ?
    N6 C20 C19 . . 122.8(6) ?
    N6 C20 H20 . . 118.6 ?
    C19 C20 H20 . . 118.6 ?
    H1A O1 H1B . . 93.7 ?
loop_
    _geom_torsion_atom_site_label_1
    _geom_torsion_atom_site_label_2
    _geom_torsion_atom_site_label_3
    _geom_torsion_atom_site_label_4
    _geom_torsion_site_symmetry_1
    _geom_torsion_site_symmetry_2
    _geom_torsion_site_symmetry_3
    _geom_torsion_site_symmetry_4
    _geom_torsion
    _geom_torsion_publ_flag
    N3 Pt1 N1 C5 2_565 . . . 138.4(5) ?
    N3 Pt1 N1 C5 . . . . -41.6(5) ?
    N3 Pt1 N1 C1 2_565 . . . -35.8(5) ?
    N3 Pt1 N1 C1 . . . . 144.2(5) ?
    N1 Pt1 N3 C6 2_565 . . . -136.6(4) ?
    N1 Pt1 N3 C6 . . . . 43.4(4) ?
    N1 Pt1 N3 C10 2_565 . . . 34.7(5) ?
    N1 Pt1 N3 C10 . . . . -145.3(5) ?
    C5 N1 C1 C2 . . . . -6.6(9) ?
    Pt1 N1 C1 C2 . . . . 167.8(5) ?
    N1 C1 C2 C3 . . . . 1.7(10) ?
    C1 C2 C3 C4 . . . . 2.7(9) ?
    C2 C3 C4 C5 . . . . -2.1(9) ?
    C1 N1 C5 N2 . . . . -172.9(5) ?
    Pt1 N1 C5 N2 . . . . 12.7(7) ?
    C1 N1 C5 C4 . . . . 7.2(8) ?
    Pt1 N1 C5 C4 . . . . -167.2(5) ?
    C6 N2 C5 N1 . . . . 36.1(8) ?
    C6 N2 C5 C4 . . . . -144.0(6) ?
    C3 C4 C5 N1 . . . . -3.0(9) ?
    C3 C4 C5 N2 . . . . 177.1(6) ?
    C10 N3 C6 N2 . . . . 171.8(5) ?
    Pt1 N3 C6 N2 . . . . -16.6(7) ?
    C10 N3 C6 C7 . . . . -8.0(8) ?
    Pt1 N3 C6 C7 . . . . 163.6(4) ?
    C5 N2 C6 N3 . . . . -33.6(8) ?
    C5 N2 C6 C7 . . . . 146.2(6) ?
    N3 C6 C7 C8 . . . . 2.1(9) ?
    N2 C6 C7 C8 . . . . -177.7(5) ?
    C6 C7 C8 C9 . . . . 4.0(9) ?
    C7 C8 C9 C10 . . . . -4.1(9) ?
    C8 C9 C10 N3 . . . . -2.0(10) ?
    C6 N3 C10 C9 . . . . 8.0(9) ?
    Pt1 N3 C10 C9 . . . . -163.3(5) ?
    N6 Pt2 N4 C15 . . . . 41.4(4) ?
    N6 Pt2 N4 C15 2_755 . . . -138.6(4) ?
    N6 Pt2 N4 C11 . . . . -144.2(4) ?
    N6 Pt2 N4 C11 2_755 . . . 35.8(4) ?
    N4 Pt2 N6 C16 2_755 . . . 136.8(4) ?
    N4 Pt2 N6 C16 . . . . -43.2(4) ?
    N4 Pt2 N6 C20 2_755 . . . -35.8(4) ?
    N4 Pt2 N6 C20 . . . . 144.2(4) ?
    C15 N4 C11 C12 . . . . 3.2(8) ?
    Pt2 N4 C11 C12 . . . . -171.2(4) ?
    N4 C11 C12 C13 . . . . 0.4(9) ?
    C11 C12 C13 C14 . . . . -2.2(9) ?
    C12 C13 C14 C15 . . . . 0.4(9) ?
    C11 N4 C15 N5 . . . . 175.4(5) ?
    Pt2 N4 C15 N5 . . . . -10.2(7) ?
    C11 N4 C15 C14 . . . . -5.1(8) ?
    Pt2 N4 C15 C14 . . . . 169.4(4) ?
    C16 N5 C15 N4 . . . . -40.2(7) ?
    C16 N5 C15 C14 . . . . 140.2(5) ?
    C13 C14 C15 N4 . . . . 3.3(8) ?
    C13 C14 C15 N5 . . . . -177.2(5) ?
    C20 N6 C16 N5 . . . . -173.5(5) ?
    Pt2 N6 C16 N5 . . . . 13.6(7) ?
    C20 N6 C16 C17 . . . . 6.4(8) ?
    Pt2 N6 C16 C17 . . . . -166.5(4) ?
    C15 N5 C16 N6 . . . . 38.2(7) ?
    C15 N5 C16 C17 . . . . -141.6(5) ?
    N6 C16 C17 C18 . . . . -3.3(9) ?
    N5 C16 C17 C18 . . . . 176.6(5) ?
    C16 C17 C18 C19 . . . . -2.4(9) ?
    C17 C18 C19 C20 . . . . 4.7(9) ?
    C16 N6 C20 C19 . . . . -4.0(8) ?
    Pt2 N6 C20 C19 . . . . 168.8(4) ?
    C18 C19 C20 N6 . . . . -1.5(9) ?
loop_
    _geom_hbond_atom_site_label_D
    _geom_hbond_atom_site_label_H
    _geom_hbond_atom_site_label_A
    _geom_hbond_site_symmetry_A
    _geom_hbond_distance_DH
    _geom_hbond_distance_HA
    _geom_hbond_distance_DA
    _geom_hbond_angle_DHA
    O1 H1A Br1 2_656 0.84 2.58 3.399(6) 166.4
    O1 H1B Br1 1_655 0.84 2.54 3.374(5) 171.1
    N2 H2N Br1 2_666 0.92 2.38 3.289(4) 170.6
    N5 H5N Br2 . 0.92 2.35 3.267(4) 173.5
    C2 H2 O1 2_655 0.95 2.58 3.302(8) 133.0
    C11 H11 Br2 1_655 0.95 2.87 3.635(6) 138.4
    C13 H13 Br2 2_766 0.95 2.76 3.712(6) 177.1
    C20 H20 O1 2_755 0.95 2.56 3.464(8) 160.1
_iucr_refine_instructions_details
;
TITL [Pt(dpa)2]Br2.H2O
CELL 0.71073   9.7870  11.0590  12.1151 109.448 104.538 107.980
ZERR    2.00   0.0009   0.0010   0.0012   0.002   0.002   0.002
LATT  1
SFAC C  H  Br N  PT O
UNIT 40 40 4  12 2  2
MERG 2
L.S. 18
OMIT 8  -4   7
OMIT -10   2  10
OMIT -11   2   9
OMIT -8  -6  11
OMIT 4  -6  12
OMIT 3   8   3
OMIT -10  -2   3
OMIT 4   8   1
OMIT 8 -12   2
OMIT -8  -6  10
OMIT -1  -2   1
OMIT -2  -8  14
OMIT 0   8   6
OMIT -11   0   3
OMIT -9  10   3
OMIT 1  10   2
OMIT 2   8   4
OMIT -9  -4  11
OMIT -7  -6  12
OMIT 5  -4  11
OMIT -6   8   8
OMIT -7   6  10
OMIT 7  -6   9
OMIT 5  -6  11
OMIT 6  -4  10
OMIT -9  -4  10
OMIT -8   4  11
OMIT -4  -8  13
OMIT 0  10   3
OMIT -7   8   8
OMIT -5  -6  14
OMIT 7  -2   8
OMIT 6  -6  10
OMIT -4   8   8
OMIT -2   8   7
OMIT 10   0   0
OMIT -3  -8  14
OMIT 0  -8  14
OMIT 4  -8  12
OMIT -5  -8  12
OMIT 7  -4   9
OMIT 9  -4   6
OMIT 8 -12   5
OMIT -5  -8  13
OMIT 8 -12   1
OMIT -6   6  10
OMIT -5   6  10
OMIT -1  -8  14
OMIT -8   6  10
OMIT 2  -8  13
OMIT 8 -12   4
OMIT 1  -6  14
OMIT -9   4  10
OMIT 8 -12   3
OMIT 5   8   0
OMIT -10  10   2
OMIT -5   8   8
OMIT -10   4  10
OMIT 2  10   1
OMIT -10  10   3
OMIT 8  -3   7
OMIT -10  -3   8
OMIT -11   0   2
OMIT -2   7   8
OMIT 10   0   1
OMIT -8  12   0
OMIT -4   9   7
OMIT 3  -6  13
OMIT 1   8   5
OMIT -8   8   8
OMIT 6  -5  10
OMIT -8  -6   9
OMIT -7   7   9
OMIT 10  -2   3
OMIT 9  -2   5
OMIT -4   7   9
OMIT 7  -5   9
OMIT -8   5  10
OMIT -9   3  11
OMIT 3   9   1
OMIT -9   6   9
OMIT -9   5  10
OMIT -9  11   2
OMIT -1   8   6
OMIT -1   1   1
OMIT -10  -3   5
OMIT -9   2  11
OMIT -5   7   9
OMIT -4  -9   1
ACTA
BOND $H
CONF
EQIV $1 1-x,-y,1-z
EQIV $2 1+x,y,z
EQIV $3 1-x,1-y,1-z
EQIV $4 1-x,-y,-z
EQIV $5 2-x,1-y,1-z
EQIV $6 2-x,-y,-z
HTAB O1 Br1_$1
HTAB O1 Br1_$2
HTAB N2 Br1_$3
HTAB N5 Br2
HTAB C2 O1_$4
HTAB C11 Br2_$2
HTAB C13 Br2_$5
HTAB C20 O1_$6
MPLA 6 N1 C1 C2 C3 C4 C5
MPLA 6 N3 C6 C7 C8 C9 C10
MPLA 6 N4 C11 C12 C13 C14 C15
MPLA 6 N6 C16 C17 C18 C19 C20
FMAP 2
PLAN -20
TEMP -73
WGHT    0.025300    0.312300
FVAR       0.33843
PT1   5    0.000000    0.500000    0.000000    10.50000    0.01682    0.02405 =
         0.01970    0.00954    0.00550    0.00604
N1    4    0.171057    0.435000    0.027690    11.00000    0.01988    0.02330 =
         0.02126    0.00670    0.00635    0.00519
N2    4    0.321480    0.636449    0.225732    11.00000    0.01794    0.02405 =
         0.02903    0.01030    0.00425    0.00303
AFIX   3
H2N   2    0.418302    0.700436    0.289001    11.00000   -1.50000
AFIX   0
N3    4    0.056082    0.576800    0.190476    11.00000    0.01893    0.02683 =
         0.02228    0.00944    0.00666    0.00568
C1    1    0.157505    0.311214   -0.059763    11.00000    0.03300    0.02654 =
         0.02275    0.00978    0.00795    0.00785
AFIX  43
H1    2    0.058074    0.246281   -0.126398    11.00000   -1.20000
AFIX   0
C2    1    0.280504    0.276629   -0.055686    11.00000    0.03685    0.02875 =
         0.02598    0.00901    0.01266    0.01485
AFIX  43
H2    2    0.267595    0.190736   -0.119372    11.00000   -1.20000
AFIX   0
C3    1    0.424952    0.369890    0.043701    11.00000    0.03911    0.04127 =
         0.03509    0.01991    0.01911    0.02522
AFIX  43
H3    2    0.513624    0.350628    0.046992    11.00000   -1.20000
AFIX   0
C4    1    0.438106    0.489732    0.136753    11.00000    0.02784    0.03657 =
         0.02399    0.01455    0.00777    0.01605
AFIX  43
H4    2    0.535414    0.552742    0.206693    11.00000   -1.20000
AFIX   0
C5    1    0.309258    0.518906    0.128703    11.00000    0.02419    0.02420 =
         0.02036    0.00827    0.00717    0.00848
C6    1    0.207615    0.647857    0.271492    11.00000    0.02799    0.02003 =
         0.02475    0.01070    0.00850    0.01066
C7    1    0.250247    0.731703    0.399984    11.00000    0.02809    0.02486 =
         0.02313    0.00818    0.00466    0.00245
AFIX  43
H7    2    0.357461    0.783996    0.455990    11.00000   -1.20000
AFIX   0
C8    1    0.136589    0.738364    0.445228    11.00000    0.05441    0.03569 =
         0.02502    0.01389    0.01669    0.02250
AFIX  43
H8    2    0.164333    0.799911    0.531685    11.00000   -1.20000
AFIX   0
C9    1   -0.019979    0.654273    0.363604    11.00000    0.03074    0.04338 =
         0.03074    0.02098    0.01552    0.01586
AFIX  43
H9    2   -0.100223    0.652939    0.394593    11.00000   -1.20000
AFIX   0
C10   1   -0.055487    0.574760    0.239700    11.00000    0.02556    0.03650 =
         0.02875    0.01526    0.01078    0.01258
AFIX  43
H10   2   -0.162112    0.515031    0.184488    11.00000   -1.20000
AFIX   0
PT2   5    1.000000    0.000000    0.000000    10.50000    0.01701    0.01930 =
         0.01565    0.00487    0.00733    0.00789
N4    4    1.083062    0.181932    0.161070    11.00000    0.02758    0.01369 =
         0.02297    0.00633    0.00922    0.00921
N5    4    0.823713    0.149397    0.133592    11.00000    0.02566    0.03079 =
         0.01435    0.00291    0.01075    0.01804
AFIX   3
H5N   2    0.769817    0.186824    0.176295    11.00000   -1.50000
AFIX   0
N6    4    0.830593    0.053616   -0.070104    11.00000    0.02436    0.01451 =
         0.01755    0.00320    0.00874    0.00687
C11   1    1.239867    0.259006    0.229531    11.00000    0.02752    0.02379 =
         0.02646    0.01207    0.01578    0.01121
AFIX  43
H11   2    1.309027    0.233433    0.194355    11.00000   -1.20000
AFIX   0
C12   1    1.301071    0.370972    0.346113    11.00000    0.01995    0.02382 =
         0.02147    0.00422    0.00255    0.00253
AFIX  43
H12   2    1.411008    0.423481    0.391810    11.00000   -1.20000
AFIX   0
C13   1    1.197601    0.407340    0.397609    11.00000    0.03613    0.02546 =
         0.01850    0.00349    0.00905    0.01140
AFIX  43
H13   2    1.237140    0.483189    0.480309    11.00000   -1.20000
AFIX   0
C14   1    1.039616    0.333009    0.328101    11.00000    0.03451    0.02269 =
         0.02299    0.00927    0.01512    0.01746
AFIX  43
H14   2    0.968595    0.356983    0.361652    11.00000   -1.20000
AFIX   0
C15   1    0.984457    0.221084    0.206761    11.00000    0.02159    0.01995 =
         0.02019    0.00737    0.00906    0.01103
C16   1    0.759337    0.104984    0.002901    11.00000    0.02143    0.01617 =
         0.01905    0.00213    0.00625    0.00862
C17   1    0.621846    0.115274   -0.049104    11.00000    0.03053    0.02118 =
         0.02722    0.00789    0.01485    0.01263
AFIX  43
H17   2    0.570417    0.147178    0.003344    11.00000   -1.20000
AFIX   0
C18   1    0.561193    0.078993   -0.176664    11.00000    0.02624    0.02999 =
         0.02597    0.00958    0.00456    0.01481
AFIX  43
H18   2    0.465319    0.082076   -0.213882    11.00000   -1.20000
AFIX   0
C19   1    0.640632    0.037889   -0.250707    11.00000    0.03163    0.02484 =
         0.02405    0.01256    0.00783    0.01139
AFIX  43
H19   2    0.604657    0.019185   -0.337765    11.00000   -1.20000
AFIX   0
C20   1    0.772525    0.024742   -0.195601    11.00000    0.02994    0.01934 =
         0.02118    0.00606    0.01225    0.00930
AFIX  43
H20   2    0.825785   -0.005736   -0.246856    11.00000   -1.20000
AFIX   0
BR1   3    0.315152    0.152185    0.570898    11.00000    0.02341    0.04974 =
         0.03732    0.00989    0.00391    0.00483
BR2   3    0.636177    0.300582    0.275277    11.00000    0.02525    0.03427 =
         0.02468    0.00583    0.01008    0.01566
O1    6    0.959839    0.000138    0.332351    11.00000    0.05137    0.09268 =
         0.03627    0.03153    0.00852    0.00655
AFIX   3
H1A   2    0.905629   -0.034283    0.367571    11.00000   -1.50000
H1B   2    1.043317    0.041026    0.397515    11.00000   -1.50000
HKLF 4
REM  [Pt(dpa)2]Br2.H2O
REM R1 =  0.0292 for   3411 Fo > 4sig(Fo)  and  0.0392 for all   4109 data
REM    274 parameters refined using      0 restraints
END
WGHT      0.0253      0.3123
REM Highest difference peak  1.426,  deepest hole -1.208,  1-sigma level  0.153
Q1    1   0.3614  0.1994  0.7232  11.00000  0.05    1.43
Q2    1   0.1138  0.0478  0.0109  11.00000  0.05    1.07
Q3    1   0.3168  0.6587  0.5765  11.00000  0.05    1.03
Q4    1   0.0426  0.0177  0.0872  11.00000  0.05    0.82
Q5    1   0.1096  0.5528  0.0039  11.00000  0.05    0.82
Q6    1   0.0493  0.5109  0.0893  11.00000  0.05    0.76
Q7    1   0.0220  0.5919 -0.0005  11.00000  0.05    0.63
Q8    1   0.0721 -0.0204  0.1781  11.00000  0.05    0.56
Q9    1   0.2005  0.6436  0.3409  11.00000  0.05    0.55
Q10   1   0.1386  0.0667  0.6391  11.00000  0.05    0.54
Q11   1   0.0019  0.0699 -0.0478  11.00000  0.05    0.53
Q12   1   0.2220  0.0601  0.5999  11.00000  0.05    0.53
Q13   1   0.2106  0.0966  0.2391  11.00000  0.05    0.51
Q14   1   0.3405  0.3059  0.0241  11.00000  0.05    0.51
Q15   1   0.0463  0.6344  0.2456  11.00000  0.05    0.50
Q16   1  -0.1538  0.4210  0.2196  11.00000  0.05    0.50
Q17   1   0.4033  0.8136  0.5461  11.00000  0.05    0.50
Q18   1   0.5274  0.2770  0.0824  11.00000  0.05    0.50
Q19   1   0.1845  0.1175  0.5576  11.00000  0.05    0.49
Q20   1   0.2122  0.1448  0.0407  11.00000  0.05    0.49
;
